# Supplementary material for: Crystallographic Fragment Screening of the Dengue Virus Polymerase Reveals Multiple Binding Sites for the Development of Non-nucleoside Antiflavivirals
Source: J Med Chem. 2025 Sep 2;68(17):18356–69. doi: 10.1021/acs.jmedchem.5c01014 (PMC12434669; doi:10.1021/acs.jmedchem.5c01014)
Supplement: Supplementary file 2 [file jm5c01014_si_002.xlsx]

## Sheet: cryst-table-1
Dataset*	DNV2_NS5A-x0135	DNV2_NS5A-x0153	DNV2_NS5A-x0160	DNV2_NS5A-x0162	DNV2_NS5A-x0172	DNV2_NS5A-x0174	DNV2_NS5A-x0176	DNV2_NS5A-x0191	DNV2_NS5A-x0210	DNV2_NS5A-x0248	DNV2_NS5A-x0249	DNV2_NS5A-x0250	DNV2_NS5A-x0253	DNV2_NS5A-x0254	DNV2_NS5A-x0258	DNV2_NS5A-x0264	DNV2_NS5A-x0279	DNV2_NS5A-x0283	DNV2_NS5A-x0288	DNV2_NS5A-x0323	DNV2_NS5A-x0376	DNV2_NS5A-x0378	DNV2_NS5A-x0379	DNV2_NS5A-x0411	DNV2_NS5A-x0414	DNV2_NS5A-x0428	DNV2_NS5A-x0471	DNV2_NS5A-x0472	DNV2_NS5A-x0479	DNV2_NS5A-x0503	DNV2_NS5A-x0566	DNV2_NS5A-x0567	DNV2_NS5A-x0571	DNV2_NS5A-x0587	DNV2_NS5A-x0612	DNV2_NS5A-x0615	DNV2_NS5A-x0644	DNV2_NS5A-x0693	DNV2_NS5A-x0741	DNV2_NS5A-x0749	DNV2_NS5A-x0759	DNV2_NS5A-x0771	DNV2_NS5A-x0781	DNV2_NS5A-x0787	DNV2_NS5A-x0789	DNV2_NS5A-x0825	DNV2_NS5A-x0829	DNV2_NS5A-x0843	DNV2_NS5A-x0851
Wavelength	0.9212	0.9212	0.9212	0.9212	0.9212	0.9212	0.9212	0.9212	0.9212	0.9212	0.9212	0.9212	0.9212	0.9212	0.9212	0.9212	0.9212	0.9212	0.9212	0.9212	0.9212	0.9212	0.9212	0.9212	0.9212	0.9212	0.9212	0.9212	0.9212	0.9212	0.9212	0.9212	0.9212	0.9212	0.9212	0.9212	0.9212	0.9212	0.9212	0.9212	0.9212	0.9212	0.9212	0.9212	0.9212	0.9212	0.9212	0.9212	0.9212
Resolution range	74.42 - 1.61 (1.65 - 1.61)	74.26 - 1.63 (1.67 - 1.63)	67.46 - 1.74 (1.78 - 1.74)	74.57 - 1.50 (1.54 - 1.50)	74.20 - 1.66 (1.70 - 1.66)	74.28 - 1.64 (1.68 - 1.64)	74.17 - 1.51 (1.55 - 1.51)	67.53 - 1.58 (1.62 - 1.58)	49.97 - 1.60 (1.64 - 1.60)	74.34 - 1.75 (1.79 - 1.75)	45.92 - 1.60 (1.64 - 1.60)	49.88 - 1.75 (1.79 - 1.75)	74.66 - 1.63 (1.67 - 1.63)	73.84 - 1.72 (1.76 - 1.72)	49.96 - 1.70 (1.74 - 1.70)	74.57 - 1.72 (1.76 - 1.72)	74.30 - 1.66 (1.70 - 1.66)	74.49 - 1.88 (1.93 - 1.88)	49.96 - 1.63 (1.67 - 1.63)	46.13 - 2.43 (2.50 - 2.43)	42.29 - 1.82 (1.87 - 1.82)	45.63 - 2.05 (2.10 - 2.05)	73.80 - 1.85 (1.90 - 1.85)	37.53 - 1.84 (1.89 - 1.84)	49.63 - 2.12 (2.17 - 2.12)	49.37 - 2.16 (2.21 - 2.16)	74.31 - 1.63 (1.67 - 1.63)	91.77 - 1.74 (1.79 - 1.74)	72.14 - 1.98 (2.03 - 1.98)	91.30 - 1.90 (1.95 - 1.90)	91.29 - 2.03 (2.08 - 2.03)	73.64 - 1.78 (1.83 - 1.78)	91.39 - 1.92 (1.97 - 1.92)	73.56 - 1.86 (1.91 - 1.86)	57.95 - 1.56 (1.60 - 1.56)	49.63 - 1.92 (1.97 - 1.92)	58.03 - 1.76 (1.80 - 1.76)	49.64 - 2.26 (2.32 - 2.26)	73.74 - 1.74 (1.79 - 1.74)	58.07 - 1.86 (1.91 - 1.86)	45.75 - 1.80 (1.85 - 1.80)	49.97 - 1.56 (1.60 - 1.56)	58.17 - 1.59 (1.63 - 1.59)	49.50 - 1.96 (2.01 - 1.96)	91.00 - 1.73 (1.77 - 1.73)	91.58 - 1.82 (1.86 - 1.82)	91.45 - 1.67 (1.71 - 1.67)	73.52 - 1.76 (1.81 - 1.76)	91.38 - 1.66 (1.70 - 1.66)
Space group	I 2 2 2	I 2 2 2	I 2 2 2	I 2 2 2	I 2 2 2	I 2 2 2	I 2 2 2	I 2 2 2	I 2 2 2	I 2 2 2	I 2 2 2	I 2 2 2	I 2 2 2	I 2 2 2	I 2 2 2	I 2 2 2	I 2 2 2	I 2 2 2	I 2 2 2	I 2 2 2	I 2 2 2	I 2 2 2	I 2 2 2	I 2 2 2	I 2 2 2	I 2 2 2	I 2 2 2	I 2 2 2	I 2 2 2	I 2 2 2	I 2 2 2	I 2 2 2	I 2 2 2	I 2 2 2	I 2 2 2	I 2 2 2	I 2 2 2	I 2 2 2	I 2 2 2	I 2 2 2	I 2 2 2	I 2 2 2	I 2 2 2	I 2 2 2	I 2 2 2	I 2 2 2	I 2 2 2	I 2 2 2	I 2 2 2
Cell (a b c)	82.55 116.85 148.62	82.56 117.17 148.29	82.57 116.51 147.55	82.28 117.42 148.92	82.49 116.35 148.19	82.45 117.07 148.34	82.48 116.71 148.12	82.41 117.35 148.55	82.76 116.59 148.40	82.60 116.53 148.45	82.48 116.86 148.17	82.53 116.34 148.26	82.64 117.01 149.10	82.53 116.43 147.46	82.47 116.82 148.61	82.49 116.86 148.92	82.54 116.83 148.38	82.36 116.77 148.76	82.44 116.79 148.62	82.53 117.36 148.89	82.48 116.06 147.61	82.38 115.78 147.97	82.42 116.04 147.39	82.38 115.50 146.63	82.34 115.57 147.29	82.49 115.52 145.41	82.42 116.56 148.40	82.25 116.59 148.76	82.42 116.07 148.26	82.28 116.04 147.91	82.38 116.32 147.31	82.36 115.81 147.05	82.76 116.49 147.36	82.45 116.26 146.91	82.19 115.77 148.05	82.38 116.17 146.92	82.38 115.92 146.43	82.61 116.01 146.71	82.38 115.69 147.25	82.39 116.01 147.85	81.93 115.96 148.58	82.44 116.67 148.81	82.34 116.21 148.02	82.62 115.81 145.89	82.27 115.84 147.06	82.01 116.51 148.14	82.33 116.12 148.40	82.31 115.78 146.82	82.26 116.11 148.11
Cell (alpha beta gamma)	90.00 90.00 90.00	90.00 90.00 90.00	90.00 90.00 90.00	90.00 90.00 90.00	90.00 90.00 90.00	90.00 90.00 90.00	90.00 90.00 90.00	90.00 90.00 90.00	90.00 90.00 90.00	90.00 90.00 90.00	90.00 90.00 90.00	90.00 90.00 90.00	90.00 90.00 90.00	90.00 90.00 90.00	90.00 90.00 90.00	90.00 90.00 90.00	90.00 90.00 90.00	90.00 90.00 90.00	90.00 90.00 90.00	90.00 90.00 90.00	90.00 90.00 90.00	90.00 90.00 90.00	90.00 90.00 90.00	90.00 90.00 90.00	90.00 90.00 90.00	90.00 90.00 90.00	90.00 90.00 90.00	90.00 90.00 90.00	90.00 90.00 90.00	90.00 90.00 90.00	90.00 90.00 90.00	90.00 90.00 90.00	90.00 90.00 90.00	90.00 90.00 90.00	90.00 90.00 90.00	90.00 90.00 90.00	90.00 90.00 90.00	90.00 90.00 90.00	90.00 90.00 90.00	90.00 90.00 90.00	90.00 90.00 90.00	90.00 90.00 90.00	90.00 90.00 90.00	90.00 90.00 90.00	90.00 90.00 90.00	90.00 90.00 90.00	90.00 90.00 90.00	90.00 90.00 90.00	90.00 90.00 90.00
Total reflections	1208732 (45183)	1172538 (46193)	996261 (48068)	1362434 (42722)	1120117 (43614)	1159503 (44129)	1371172 (44527)	1263280 (45303)	1226634 (45486)	990245 (47028)	1223726 (45081)	985735 (47863)	1183248 (44836)	1016192 (45134)	1066551 (47213)	1037907 (45330)	1128740 (44302)	802801 (51609)	1176023 (44855)	371642 (39018)	875789 (52428)	613066 (46405)	830374 (51028)	832493 (51698)	548985 (45372)	510946 (45031)	1169400 (44802)	995098 (49312)	517164 (74879)	765064 (47400)	633566 (48087)	925657 (50774)	748294 (48240)	813834 (50270)	1269329 (44222)	740203 (48267)	950820 (49340)	453908 (42770)	980211 (48874)	819123 (50013)	901257 (53920)	1294767 (45998)	1228663 (45208)	692445 (45298)	997645 (48934)	874506 (50913)	1102038 (43713)	948527 (49366)	1114397 (43777)
Unique reflections	92851 (-)	89670 (-)	72027 (-)	114890 (-)	84143 (-)	87914 (-)	111866 (-)	98549 (-)	94495 (-)	72558 (-)	94332 (-)	72053 (-)	90073 (-)	75422 (-)	78977 (-)	76430 (-)	84731 (-)	58634 (-)	89546 (-)	27513 (-)	63737 (-)	44692 (-)	60472 (-)	60872 (-)	40123 (-)	37529 (-)	89068 (-)	73310 (-)	49086 (-)	55818 (-)	46011 (-)	67449 (-)	54673 (-)	59483 (-)	100262 (-)	54083 (-)	69540 (-)	33430 (-)	72225 (-)	59708 (-)	65705 (-)	101660 (-)	95224 (-)	50558 (-)	73554 (-)	63874 (-)	82589 (-)	69526 (-)	83704 (-)
Multiplicity	13.00 (10.00)	13.10 (10.20)	13.80 (12.50)	11.90 (7.60)	13.30 (10.70)	13.20 (10.30)	12.30 (8.10)	12.80 (9.40)	13.00 (9.80)	13.60 (12.30)	13.00 (9.80)	13.70 (12.50)	13.10 (10.20)	13.50 (11.70)	13.50 (11.40)	13.60 (11.70)	13.30 (10.70)	13.70 (13.80)	13.10 (10.20)	13.50 (13.80)	13.70 (14.10)	13.70 (14.30)	13.70 (13.90)	13.70 (13.90)	13.70 (14.20)	13.60 (14.10)	13.10 (10.20)	13.60 (12.10)	10.50 (10.50)	13.70 (13.60)	13.80 (14.30)	13.70 (13.50)	13.70 (13.30)	13.70 (13.80)	12.70 (9.10)	13.70 (13.40)	13.70 (12.70)	13.60 (14.00)	13.60 (12.10)	13.70 (13.90)	13.70 (14.10)	12.70 (9.30)	12.90 (9.60)	13.70 (12.90)	13.60 (11.90)	13.70 (14.00)	13.30 (10.80)	13.60 (12.70)	13.30 (10.70)
Completeness (%)	100.00 (-)	100.00 (-)	98.60 (-)	99.80 (-)	100.00 (-)	100.00 (-)	100.00 (-)	100.00 (-)	100.00 (-)	99.90 (-)	100.00 (-)	99.90 (-)	100.00 (-)	99.90 (-)	100.00 (-)	99.80 (-)	100.00 (-)	100.00 (-)	100.00 (-)	99.90 (-)	99.90 (-)	100.00 (-)	99.90 (-)	100.00 (-)	99.80 (-)	99.90 (-)	100.00 (-)	99.90 (-)	98.60 (-)	99.90 (-)	100.00 (-)	99.90 (-)	99.90 (-)	100.00 (-)	100.00 (-)	100.00 (-)	99.90 (-)	100.00 (-)	99.90 (-)	99.90 (-)	100.00 (-)	99.80 (-)	100.00 (-)	100.00 (-)	99.90 (-)	99.80 (-)	99.80 (-)	99.90 (-)	100.00 (-)
Mean I/sigma(I)	9.00 (-)	9.70 (-)	13.00 (-)	8.50 (-)	10.10 (-)	10.20 (-)	12.60 (-)	11.20 (-)	11.70 (-)	8.50 (-)	11.80 (-)	9.10 (-)	10.60 (-)	9.20 (-)	9.70 (-)	10.00 (-)	10.90 (-)	7.20 (-)	10.40 (-)	5.70 (-)	9.30 (-)	7.70 (-)	7.80 (-)	7.80 (-)	5.50 (-)	6.40 (-)	9.90 (-)	8.70 (-)	10.50 (-)	7.70 (-)	8.50 (-)	9.10 (-)	8.20 (-)	9.00 (-)	9.10 (-)	7.30 (-)	13.80 (-)	5.00 (-)	8.00 (-)	6.20 (-)	9.10 (-)	13.00 (-)	10.50 (-)	7.30 (-)	7.00 (-)	7.90 (-)	9.70 (-)	7.10 (-)	8.80 (-)
R-merge	0.156 (5.058)	0.131 (4.469)	0.119 (3.441)	0.143 (-)	0.146 (5.521)	0.149 (4.738)	0.093 (4.308)	0.121 (4.430)	0.110 (3.859)	0.231 (13.129)	0.110 (4.546)	0.177 (4.431)	0.129 (5.049)	0.167 (4.905)	0.161 (4.697)	0.153 (5.001)	0.121 (4.709)	0.245 (5.483)	0.135 (5.233)	0.381 (3.804)	0.216 (5.744)	0.384 (6.459)	0.213 (6.127)	0.179 (5.225)	0.436 (6.224)	0.288 (6.029)	0.140 (5.160)	0.164 (6.349)	0.161 (2.120)	0.253 (5.242)	0.228 (4.687)	0.170 (6.803)	0.189 (4.683)	0.168 (5.582)	0.127 (5.067)	0.227 (5.666)	0.100 (3.605)	0.382 (5.702)	0.143 (4.929)	0.305 (7.634)	0.166 (5.707)	0.104 (3.740)	0.123 (3.512)	0.232 (4.627)	0.197 (5.028)	0.189 (4.169)	0.156 (4.801)	0.184 (5.518)	0.170 (4.705)
R-rim	0.044 (1.674)	0.037 (1.459)	0.033 (1.007)	0.043 (-)	0.041 (1.762)	0.042 (1.541)	0.027 (1.600)	0.035 (1.510)	0.031 (1.285)	0.065 (3.931)	0.031 (1.522)	0.049 (1.300)	0.037 (1.649)	0.047 (1.480)	0.045 (1.453)	0.043 (1.508)	0.034 (1.507)	0.068 (1.518)	0.038 (1.719)	0.107 (1.058)	0.060 (1.582)	0.107 (1.752)	0.059 (1.699)	0.050 (1.446)	0.122 (1.706)	0.080 (1.651)	0.040 (1.686)	0.046 (1.880)	0.052 (0.718)	0.070 (1.466)	0.064 (1.280)	0.048 (1.909)	0.053 (1.321)	0.047 (1.549)	0.036 (1.749)	0.063 (1.601)	0.028 (1.045)	0.107 (1.562)	0.040 (1.474)	0.085 (2.109)	0.046 (1.576)	0.030 (1.275)	0.035 (1.184)	0.065 (1.332)	0.055 (1.519)	0.053 (1.153)	0.044 (1.516)	0.051 (1.605)	0.048 (1.508)
CC-half	0.999 (0.422)	0.999 (0.444)	0.998 (0.327)	0.994 (0.346)	0.999 (0.305)	0.999 (0.314)	0.999 (0.393)	0.999 (0.326)	0.999 (0.368)	0.997 (0.120)	0.999 (0.345)	0.998 (0.366)	0.997 (0.383)	0.997 (0.292)	0.999 (0.332)	0.999 (0.284)	0.999 (0.318)	0.997 (0.333)	0.999 (0.336)	0.991 (0.342)	0.998 (0.390)	0.996 (0.309)	0.998 (0.329)	0.998 (0.360)	0.994 (0.330)	0.997 (0.347)	0.999 (0.389)	0.997 (0.325)	0.993 (0.390)	0.997 (0.355)	0.998 (0.255)	0.999 (0.351)	0.998 (0.237)	0.999 (0.362)	0.998 (0.386)	0.998 (0.297)	0.999 (0.388)	0.994 (0.419)	0.999 (0.285)	0.997 (0.326)	0.999 (0.416)	0.999 (0.386)	0.999 (0.370)	0.996 (0.305)	0.998 (0.292)	0.998 (0.336)	0.999 (0.252)	0.998 (0.309)	0.999 (0.306)
R-factor	0.202 (0.474)	0.217 (0.517)	0.189 (0.408)	0.255 (0.836)	0.187 (0.422)	0.206 (0.474)	0.202 (0.454)	0.211 (0.467)	0.191 (0.438)	0.190 (0.439)	0.193 (0.459)	0.190 (0.444)	0.193 (0.429)	0.194 (0.486)	0.197 (0.452)	0.193 (0.406)	0.196 (0.487)	0.191 (0.401)	0.194 (0.483)	0.199 (0.356)	0.191 (0.413)	0.193 (0.439)	0.207 (0.487)	0.203 (0.486)	0.202 (0.395)	0.213 (0.395)	0.196 (0.490)	0.204 (0.470)	0.183 (0.342)	0.197 (0.399)	0.200 (0.397)	0.196 (0.493)	0.200 (0.450)	0.197 (0.429)	0.206 (0.592)	0.212 (0.471)	0.185 (0.440)	0.243 (0.446)	0.200 (0.710)	0.202 (0.460)	0.209 (0.524)	0.188 (0.433)	0.201 (0.464)	0.194 (0.418)	0.202 (0.518)	0.202 (0.427)	0.192 (0.454)	0.214 (0.617)	0.200 (0.464)
R-free	0.236 (0.462)	0.250 (0.472)	0.227 (0.445)	0.291 (0.846)	0.214 (0.436)	0.236 (0.475)	0.231 (0.457)	0.247 (0.510)	0.220 (0.407)	0.225 (0.436)	0.220 (0.459)	0.224 (0.443)	0.226 (0.435)	0.227 (0.490)	0.228 (0.481)	0.228 (0.366)	0.226 (0.485)	0.239 (0.426)	0.223 (0.459)	0.281 (0.432)	0.230 (0.409)	0.251 (0.439)	0.247 (0.483)	0.244 (0.529)	0.270 (0.408)	0.281 (0.427)	0.228 (0.498)	0.239 (0.470)	0.227 (0.346)	0.240 (0.398)	0.243 (0.397)	0.235 (0.459)	0.247 (0.458)	0.244 (0.471)	0.232 (0.584)	0.255 (0.471)	0.224 (0.395)	0.312 (0.508)	0.244 (0.655)	0.251 (0.471)	0.246 (0.538)	0.211 (0.441)	0.228 (0.466)	0.240 (0.418)	0.240 (0.503)	0.243 (0.405)	0.220 (0.483)	0.256 (0.603)	0.229 (0.511)
Number of total atoms	5783	13802	6251	12109	5846	5924	10570	9273	5890	6076	10266	5837	8918	5879	9115	8981	6330	6629	6007	6060	5998	8861	10655	9941	5921	5977	5878	5127	9532	9612	12271	10377	9653	10777	6033	9224	8831	12405	6393	6257	12170	7899	7233	8570	5880	6865	6102	9153	5956
atoms for ligands	-	-	-	-	-	-	-	-	-	-	-	-	-	-	-	-	-	-	-	-	-	-	-	-	-	-	-	-	-	-	-	-	-	-	-	-	-	-	-	-	-	-	-	-	-	-	-	-	-
atoms for waters	-	-	-	-	-	-	-	-	-	-	-	-	-	-	-	-	-	-	-	-	-	-	-	-	-	-	-	-	-	-	-	-	-	-	-	-	-	-	-	-	-	-	-	-	-	-	-	-	-
Number of polymer residues	-	-	-	-	-	-	-	-	-	-	-	-	-	-	-	-	-	-	-	-	-	-	-	-	-	-	-	-	-	-	-	-	-	-	-	-	-	-	-	-	-	-	-	-	-	-	-	-	-
Average B-factor	47.4	51.1	48.2	52.7	48.3	47.5	49.8	47.1	46.9	51.8	56.7	47.6	54.7	49.9	58.6	57.2	52.5	51.7	47.3	68.6	52.7	59.9	59.6	65.5	59.4	73.5	49.1	59.5	60.6	58.1	68.4	62.2	64.1	65.2	50.9	65.2	65.1	80.3	58.5	56.3	61.2	49.6	50.8	64.1	51.4	49.6	45.9	61.3	46.2
B-factor for ligands	-	-	-	-	-	-	-	-	-	-	-	-	-	-	-	-	-	-	-	-	-	-	-	-	-	-	-	-	-	-	-	-	-	-	-	-	-	-	-	-	-	-	-	-	-	-	-	-	-
B-factor for solvent	-	-	-	-	-	-	-	-	-	-	-	-	-	-	-	-	-	-	-	-	-	-	-	-	-	-	-	-	-	-	-	-	-	-	-	-	-	-	-	-	-	-	-	-	-	-	-	-	-
RMS(bonds)	0.009	0.006	0.007	0.006	0.009	0.008	0.007	0.007	0.009	0.008	0.007	0.009	0.008	0.009	0.008	0.008	0.008	0.008	0.008	0.006	0.008	0.006	0.005	0.006	0.005	0.005	0.008	0.007	0.007	0.006	0.004	0.006	0.006	0.006	0.009	0.005	0.008	0.004	0.008	0.008	0.005	0.008	0.008	0.007	0.008	0.006	0.008	0.007	0.008
RMS(bond angles)	1.493	1.428	1.44	1.387	1.523	1.486	1.357	1.46	1.507	1.468	1.396	1.492	1.414	1.516	1.479	1.488	1.465	1.531	1.474	1.438	1.444	1.411	1.299	1.392	1.38	1.353	1.484	1.443	1.434	1.404	1.27	1.333	1.408	1.38	1.514	1.328	1.457	1.253	1.535	1.543	1.335	1.434	1.497	1.418	1.482	1.394	1.473	1.441	1.489
RMS(dihedral angles)	6.414	6.449	6.451	6.343	6.481	6.444	6.212	6.414	6.283	6.53	5.954	6.67	6.045	6.55	6.271	6.43	6.432	6.994	6.603	7.049	6.644	6.328	5.719	6.043	6.642	6.945	6.592	6.318	6.202	6.464	6.149	5.746	6.23	5.904	6.698	6.138	5.719	5.409	6.572	7.041	5.811	6.226	6.135	6.337	6.433	6.581	6.352	6.302	6.851
*See correspondence of dataset with compound code in Table S2
[truncated: 12 more columns]
