# Supplementary material for: Crystallographic Fragment Screening of the Dengue Virus Polymerase Reveals Multiple Binding Sites for the Development of Non-nucleoside Antiflavivirals
Source: J Med Chem. 2025 Sep 2;68(17):18356–69. doi: 10.1021/acs.jmedchem.5c01014 (PMC12434669; doi:10.1021/acs.jmedchem.5c01014)
Supplement: Supplementary file 3 [file jm5c01014_si_003.csv]

Code	Dataset	Compound code	Smiles
d0135a	DNV2_NS5A-x0135	Z438067480	CCC(=O)NCc1nnc2n1CCCC2
d0153a	DNV2_NS5A-x0153	Z45527714	CNS(=O)(=O)c1ccccc1Cl
d0153b	DNV2_NS5A-x0153	Z45527714	CNS(=O)(=O)c1ccccc1Cl
d0160a	DNV2_NS5A-x0160	Z4628744292	Cc1cn[nH]c1-c1ccncc1
d0160b	DNV2_NS5A-x0160	Z4628744292	Cc1cn[nH]c1-c1ccncc1
d0160c	DNV2_NS5A-x0160	Z4628744292	Cc1cn[nH]c1-c1ccncc1
d0162a	DNV2_NS5A-x0162	Z48847594	CC(=O)Nc1ccc(-c2csc(N)n2)cc1
d0172a	DNV2_NS5A-x0172	Z53825479	CS(=O)(=O)NC1CCCC1
d0174a	DNV2_NS5A-x0174	Z53860899	CCS(=O)(=O)NCc1ccc2c(c1)OCO2
d0176a	DNV2_NS5A-x0176	Z54226095	O=C(c1c(F)cccc1F)N1CCCCCC1
d0191a	DNV2_NS5A-x0191	Z55669204	c1cncc(Cn2cccc2)c1
d0210a	DNV2_NS5A-x0210	Z56953052	O=S(=O)(c1ccc(F)cc1)N1CCNCC1
d0210b	DNV2_NS5A-x0210	Z56953052	O=S(=O)(c1ccc(F)cc1)N1CCNCC1
d0248a	DNV2_NS5A-x0248	Z68299550	CC(C)(CO)NC(=O)c1cccc(Cl)c1
d0249a	DNV2_NS5A-x0249	Z68404778	CC(=O)Nc1ccc(Nc2ccccc2)cc1
d0250a	DNV2_NS5A-x0250	Z68639747	CCn1c(NC(C)=O)nc2ccccc21
d0253a	DNV2_NS5A-x0253	Z71308235	Cc1nn(C)c(C)c1NS(=O)(=O)c1cccc(F)c1
d0254a	DNV2_NS5A-x0254	Z71580604	Cc1ccc(NC(=O)[C@@H]2CCCO2)nc1
d0258a	DNV2_NS5A-x0258	Z729352906	O=S1(=O)CCCN1Cc1cccc(F)c1
d0264a	DNV2_NS5A-x0264	Z740611958	Cc1nc(C)c([C@H](C)NC(=O)C(C)C)s1
d0279a	DNV2_NS5A-x0279	Z802824098	Fc1ccc(NC2CCOCC2)nc1
d0283a	DNV2_NS5A-x0283	Z818928496	CNS(=O)(=O)CC1CCCCC1
d0288a	DNV2_NS5A-x0288	Z851110644	CNC(=O)c1cnc(C)s1
d0323a	DNV2_NS5A-x0323	Z952016136	Clc1cccc2nc[nH]c12
d0376a	DNV2_NS5A-x0376	Z106579662	CC(C)N1CCN(C(=O)c2cccs2)CC1
d0378a	DNV2_NS5A-x0378	Z1079168976	N#CCc1nccn1CC(F)(F)F
d0379a	DNV2_NS5A-x0379	Z1079512010	Cc1cc(Cn2nc(C)ccc2=O)on1
d0379b	DNV2_NS5A-x0379	Z1079512010	Cc1cc(Cn2nc(C)ccc2=O)on1
d0411a	DNV2_NS5A-x0411	Z1198177230	COc1ccccc1-c1nnco1
d0411b	DNV2_NS5A-x0411	Z1198177230	COc1ccccc1-c1nnco1
d0414a	DNV2_NS5A-x0414	Z1198279205	Fc1cn[nH]c1
d0428a	DNV2_NS5A-x0428	Z1203329531	CC(=O)NCC1(O)CCCC1
d0471a	DNV2_NS5A-x0471	Z1262617180	c1ncc2c(n1)C[C@@H]1CC[C@H]2N1
d0472a	DNV2_NS5A-x0472	Z1262628644	Nc1cccnc1-n1cccc1
d0472b	DNV2_NS5A-x0472	Z1262628644	Nc1cccnc1-n1cccc1
d0479a	DNV2_NS5A-x0479	Z1269139261	O=S1(=O)CCN(Cc2ccco2)CC1
d0503a	DNV2_NS5A-x0503	Z1343518214	COC1CN(S(=O)(=O)N2CCCC2)C1
d0566a	DNV2_NS5A-x0566	Z1627772104	Cc1cccc(O[C@@H]2CCN(C)C2=O)c1F
d0567a	DNV2_NS5A-x0567	Z1639162606	CNS(=O)(=O)c1cccc(C)c1F
d0571a	DNV2_NS5A-x0571	Z1685106505	Cn1ccnc1-c1noc(C2CCC2)n1
d0587a	DNV2_NS5A-x0587	Z1787627869	CN(C[C@H]1CCOC1)c1ncncc1Cl
d0612a	DNV2_NS5A-x0612	Z198194394	NC(=O)N1CCN(c2ccc(F)cc2)CC1
d0615a	DNV2_NS5A-x0615	Z1983897532	Cc1ncc(CNc2cncc(F)c2)s1
d0615b	DNV2_NS5A-x0615	Z1983897532	Cc1ncc(CNc2cncc(F)c2)s1
d0644a	DNV2_NS5A-x0644	Z221421630	COc1ccc(C(=O)C2CCNCC2)cc1
d0693a	DNV2_NS5A-x0693	Z26333434	N#Cc1ccc(Cn2cnc3ccccc32)cc1
d0741a	DNV2_NS5A-x0741	Z291279160	NC(=S)Nc1ccccc1OC(F)(F)F
d0749a	DNV2_NS5A-x0749	Z300245038	CN(Cc1cccc(F)c1)S(N)(=O)=O
d0759a	DNV2_NS5A-x0759	Z31432226	O=C(c1ccc2c(c1)OCO2)N1CCCCCC1
d0771a	DNV2_NS5A-x0771	Z31721798	O=C(CCC1CCCCC1)N1CCOCC1
d0781a	DNV2_NS5A-x0781	Z32327641	O=C(c1ccco1)N1CCN(C(=O)C2CC2)CC1
d0787a	DNV2_NS5A-x0787	Z32665176	CC1CCN(C(=O)c2cc3ccccc3o2)CC1
d0789a	DNV2_NS5A-x0789	Z329734230	CC1=NN(c2cccc(N)c2)C(=O)C1
d0825a	DNV2_NS5A-x0825	Z3765495818	NS(=O)(=O)c1cnc2cccnn12
d0825b	DNV2_NS5A-x0825	Z3765495818	NS(=O)(=O)c1cnc2cccnn12
d0825c	DNV2_NS5A-x0825	Z3765495818	NS(=O)(=O)c1cnc2cccnn12
d0829a	DNV2_NS5A-x0829	Z383325512	CC(=O)NCc1cn[nH]c1
d0843a	DNV2_NS5A-x0843	Z415636694	C[C@H](N)c1ccc(NC(=O)C2CC2)cc1
d0851a	DNV2_NS5A-x0851	POB0029	C[C@H]1CCC[C@@H](CO)N1S(C)(=O)=O
d0851b	DNV2_NS5A-x0851	POB0029	C[C@H]1CCC[C@@H](CO)N1S(C)(=O)=O
d0866a	DNV2_NS5A-x0866	POB0015	C[C@@H]1[C@H](C(=O)N2CCCC2)CCCN1S(C)(=O)=O
d0963a	DNV2_NS5A-x0963	NCL-00023818	Ic1cn[nH]c1
d1037a	DNV2_NS5A-x1037	Z3241250482	O=S1(=O)CC(O)C1
d1037b	DNV2_NS5A-x1037	Z3241250482	O=S1(=O)CC(O)C1
d1037c	DNV2_NS5A-x1037	Z3241250482	O=S1(=O)CC(O)C1
d1046a	DNV2_NS5A-x1046	Z3219959731	O=c1cccn[nH]1
d1073a	DNV2_NS5A-x1073	Z1741972704	Nc1ccon1
d1094a	DNV2_NS5A-x1094	HL11	Brc1ncccn1
d1149a	DNV2_NS5A-x1149	Z44548882	NC(c1ccccc1)c1ccccc1
d1192a	DNV2_NS5A-x1192	Z31113727	O=C1CCN(c2ccccn2)CC1
d1196a	DNV2_NS5A-x1196	Z48978335	O=C1NC2(CCCC2)Nc2ccccc21
d1212a	DNV2_NS5A-x1212	Z57157143	Cc1ccc(CCNc2ccccc2)cn1
d1217a	DNV2_NS5A-x1217	Z53833304	CCn1cnc2ccccc21
5i3p-a	5i3p	68T	COc1cccc(S(=O)(=O)NC(=O)c2cc(-c3ccc(C#CCO)s3)c(OC)cc2OC)c1
5hn0-a	5hn0	LNN	O=C(O)Cc1ccc(O)c(-c2ccccc2)c1
5f41-a	5f41	5V6	COc1ccc(CC(=O)O)cc1-c1ccsc1
6h80-a	6h80	5V5	COc1ccc(CC(=O)O)cc1-c1cccs1
5hmy-a	5hmy	LNY	O=C(O)Cc1cc(CC(=O)O)cc(-c2ccc(C#CCO)s2)c1
3vws-a	3vws	VWS	Cc1oc2ccc(NS(=O)(=O)c3ccc(Cl)cc3)cc2c1C(=O)O
6izx-a	6izx	B5C	CC(=O)Oc1ccc2oc(=O)sc2c1
5i3q-a	5i3q	68E	COc1cc(C)c(C(=O)NS(=O)(=O)c2cccc3cccnc23)cc1-c1ccc(C#CCO)s1
5iq6-a	5iq6	6CJ	O=C(N[C@@H](Cc1ccc(O)cc1)C(=O)O)c1cc(-c2ccccc2)c(=O)n2c1sc1ccc(OC3CCCCC3)cc12
5hmx-a	5hmx	LNX	O=C(O)Cc1cc(CC(=O)O)cc(-c2cccs2)c1
5k5m-a	5k5m	68T	COc1cccc(S(=O)(=O)NC(=O)c2cc(-c3ccc(C#CCO)s3)c(OC)cc2OC)c1
6xd0-a	6xd0	V0M	O=C(Cc1ccccc1Nc1c(Cl)cccc1Cl)NC1(C(=O)O)Cc2ccccc2C1
5hmz-a	5hmz	LNZ	COc1cc(C)c(C(=O)NS(C)(=O)=O)cc1-c1ccc(C#CCO)s1
5hmw-a	5hmw	LNW	O=C(O)Cc1cc(CC(=O)O)cc(-c2ccccc2)c1
5f3z-a	5f3z	5V5	COc1ccc(CC(=O)O)cc1-c1cccs1
6h9r-a	6h9r	5V5	COc1ccc(CC(=O)O)cc1-c1cccs1
5f3t-a	5f3t	5UH	COc1ccc(CC(=O)O)cc1-c1ccccc1
4hdh	4hdh	ATP	O=P(O)(O)OP(=O)(O)OP(=O)(O)OCC3OC(n2cnc1c(ncnc12)N)C(O)C3O
4mia	4mia	28L / RG7109	CC(C)(C)C1=C(C2=C(C(=C1)C3=CCC(=NC3=O)OC)N=CC(=C2)C4=CC=C(C=C4)NS(=O)(=O)C)OC
3frz	3frz	AG6	CCC[CH](NC(=O)[CH](Cc1ccccc1)NC(=O)[CH](CCC(O)=O)NC(=O)OCc2ccccc2)C=CC(=O)c3ccccc3
		Dasabuvir	CC(C)(C)C1=CC(=CC(=C1OC)C2=CC3=C(C=C2)C=C(C=C3)NS(=O)(=O)C)N4C=CC(=O)NC4=O
		Filibuvir	CCC1=CC(=CC(=N1)CC)CC[C@@]2(CC(=C(C(=O)O2)CC3=NN4C(=CC(=NC4=N3)C)C)O)C5CCCC5
		Lomibuvir	CC1CCC(CC1)C(=O)N(C2CCC(CC2)O)C3=C(SC(=C3)C#CC(C)(C)C)C(=O)O
		Radalbuvir	CC1=CC[C@@H](CC1)C(=O)N(C2CCC(CC2)(CO[C@H]3CCOC3)O)C4=C(SC(=C4)C#CC(C)(C)C)C(=O)O
